# Supplementary material for: The Effects of an 8-Week Cognitive–Motor Training Program on Proprioception and Postural Control Under Single and Dual Task in Older Adults: A Randomized Clinical Trial
Source: Healthcare (Basel). 2024 Nov 17;12(22):2297. doi: 10.3390/healthcare12222297 (PMC11594176; doi:10.3390/healthcare12222297)
Supplement: Supplementary file 1 [file healthcare-12-02297-s001.zip]

Archive with 1 entries (1 files):
- healthcare-3083945-supplementary.pdf
